# Supplementary material for: A co-speciation dilemma and a lifestyle transition with genomic consequences in Wolbachia of Neotropical Drosophila
Source: BMC Genomics. 2025 Dec 10;27:41. doi: 10.1186/s12864-025-12340-z (PMC12801941; doi:10.1186/s12864-025-12340-z)
Supplement: Supplementary file 1 — Supplementary Material 1 [file 12864_2025_12340_MOESM1_ESM.xlsx]

## Sheet: Table S1 Sample information
Table S1: Data on Sample Collection
Wolbachia strain	Host Species (semi-species)	Line	Collection locality	Collector	Collection date
wPauFG103	D. paulistorum (OR-like)	FG103	Saül C1-2, Belvedere, French Guiana	W.M. & A.H.	2014
wPauFG111	D. paulistorum (OR-like)	FG111	Saül F2, Chez Lulu –Orange, French Guiana	W.M. & A.H.	2014
wPauFG295	D. paulistorum (OR-like)	FG295	French Guiana	W.M. & A.H.	2014
wPauO11	D. paulistorum (OR)	O11	Georgetown, Guyana	L.E.	1957
wPauPOA1	D. paulistorum (OR-like)	POA1	Porto Alegre, RS, Brazil	A.G.	2003
wPauRP	D. paulistorum (OR-like)	RP	Ribeirao Preto, SP, Brazil	A.G.	1995
wPauTP37	D. paulistorum (OR-like)	TP37	Pousada, Triunfo Municipaly, Pernambuco, Brazil	C.R. & A.G.	2009
wProPE2	D. prosaltans	PE2	Eldorado RS, Brazil	J.S.	1995
wProTAP5-2	D. prosaltans	TAP5-2	S.Lour. da Mata, Brazil	C.R. & A.G.	2011
wSptPLR	D. septentriosaltans	PLR	Gamboa, Panama	E.B.	2002
wTroSS	D. tropicalis	SS	San Salvador, El Salvador	W.H.	1955
wWilAPA8-2	D. willistoni	APA8-2	Veracruz, Mexico	J.S.	1998
wWilFG168	D. willistoni	FG168	Saül, French Guiana	W.M. & A.H.	2014
wWilP98	D. willistoni	P98	Fort Sherman, Colon, Panama	E.B.	1998
Collectors: A.G.: Ana Laurer Garcia; A.H.: Aurelie Hua-Van; C.R.: Claudia Rohde; E.B: Egon Bartel; J.S.: Joana Silva; L.E.: Lee Ehrman;
W.H: William Heed; W.M.: Wolfgang Miller.

## Sheet: Table S2 Wolbachia Genomes for 
Table S2: Accession numbers of Reference Genomes Used to Extract Wolbachia Reads
GCA_000008025.1
GCA_000022285.1
GCA_000073005.1
GCA_000333795.2
GCA_000376585.1
GCA_000376605.1
GCA_000530755.1
GCA_000742435.1
GCA_000829315.1
GCA_000953315.1
GCA_001027565.1
GCA_001266585.1
GCA_001648025.1
GCA_001675695.1
GCA_001675715.1
GCA_001675775.1
GCA_001675785.1
GCA_001752665.1
GCA_001758565.1
GCA_001931755.2
GCA_001983615.1
GCA_002300525.1
GCA_002318985.1
GCA_003999585.1
GCA_004171285.1
GCA_006542295.1
GCA_007115015.1
GCA_007115045.1
GCA_008033215.1
GCA_009012935.1
GCA_009732755.1
GCA_010820705.1
GCA_011090435.1
GCA_012030695.1
GCA_012277295.1
GCA_012277315.1
GCA_013096535.2
GCA_014107455.1
GCA_014107475.1
GCA_014129515.1
GCA_014129525.1
GCA_014129535.1
GCA_014129565.1
GCA_014129605.1
GCA_014129615.1
GCA_014129645.1
GCA_014129655.1
GCA_014129685.1
GCA_014333535.1
GCA_014354315.1
GCA_014534705.1
GCA_016584325.1
GCA_016584405.1
GCA_017604245.1
GCA_017869155.1
GCA_017869285.1
GCA_017916175.1
GCA_018454445.1
GCA_018454455.1
GCA_018454475.1
GCA_018467115.1
GCA_018467135.1
GCA_018491735.2
GCA_018689955.1
GCA_018690095.1
GCA_019061405.1
GCA_019097885.1
GCA_020278625.1
GCA_020405475.1
GCA_020995475.1
GCA_021378375.1
GCA_021609905.1
GCA_023052945.1
GCA_902636315.1
GCA_902636355.1
GCA_902636415.1
GCA_902636465.1
GCA_902636635.1
GCA_902643695.1
GCA_902646255.1
GCA_902646845.1
GCA_902647005.1
GCA_902713635.1
GCA_902713645.1

## Sheet: Table S3 Genome statistics
Table S3a: Assembly Statistics from Genomes in this Study
	wPauO11	wPauFG103	wPauFG111	wPauFG295	wPauPOA1	wPauRP	wPauTP37	wProPE2	wProTAP5_2	wSptPLR	wTroSS	wWilP98	wWilAPA8-2	wWilFG168
# contigs	1	166	14	168	32	164	51	1	111	112	113	1	104	94
Total length (bp)	1365198	1178202	1309068	1177538	1281072	1181115	1256599	1339466	1222383	1220212	1202851	1268527	1203831	1204304
Largest contig	1365198	50066	333831	37419	170383	52394	143437	1339466	63335	45060	64072	1268527	68738	112057
N50 (bp)	1365198	14648	180348	14675	79354	15270	70255	1339466	16537	17907	24310	1268527	24957	30328
L50	1	29	3	30	7	29	6	1	22	22	16	1	16	13
GC (%)	34.81	35.18	34.91	35.16	34.96	35.19	35	35.17	35.2	35.18	35.2	35.23	35.2	35.2
Busco %Complete	99.2	99.5	98.9	99.5	99.2	99.5	99.5	98.9	99.2	99.5	99.2	99.5	99.5	99.5
CDS	1000	939	1008	935	994	930	979	1036	1011	995	997	1016	997	998
Coding Bases	1006785	881325	980094	880827	962460	878136	940191	1022199	959274	938261	941370	983163	942438	941493
%Coding	73.7464	74.8025	74.8696	74.8024	75.1293	74.3481	74.8203	76.3139	78.4757	76.8933	78.2616	77.5043	78.2866	78.1774
Pseudogenes	177	96	153	116	140	113	135	129	96	98	80	123	77	80
rRNA	3	3	3	3	3	3	3	3	3	3	3	3	3	3
tRNA	34	34	34	34	34	34	34	34	34	34	34	34	34	34
tmRNA	1	1	1	1	1	1	1	1	1	1	1	1	1	1
Table S3b: Intrastrain variation between wAu-like Wolbachia genomes
Queries	Reference	ANI	Bidirectional fragment mappings	Total query Fragments
wPauFG103	wPauO11	99.9665	321	322
wPauFG111		99.9533	430	432
wPauFG295		99.9674	323	324
wPauPOA1		99.9579	413	416
wPauRP		99.9735	326	327
wPauTP37		99.9502	394	396
wProTAP5-2	wProPE2	99.9684	357	359
wSptPLR		99.7979	345	349
wWilAPA8-2	wWilP98	99.9746	357	358
wWilFG168		99.9887	361	362
wTro_GCF_014129525	wTroSS	99.8472	348	399
Average Nucleotide Identity (ANI) calculated by FastANI.
Queries are chopped to 3000 base pair fragments, and mapped on the reference genome.

## Sheet: Table S4 Genomes included in ph
Table S4: Genomes included in the phylogeny in Figure 1
Wolbachia name	Host name	GenBank Accession Number	Total length	Number of Contigs
wMel	Drosophila melanogaster	GCA_000008025.1	1267782	1
wAu2	Drosophila simulans	GCA_000953315.1	1268461	1
wInc	Drosophila incompta	GCA_001758565.1	1267840	249
wMelPop	Drosophila melanogaster	GCA_016584325.1	1330657	1
wMelCS	Drosophila melanogaster	GCA_016584405.1	1267843	1
wYak	Drosophila yakuba	GCA_018467115.1	1394392	1
wSan	Drosophila santomea	GCA_018467135.1	1409094	1
wTei	Drosophila teissieri	GCA_018689955.1	1353394	1
wAu1	Drosophila simulans	GCA_018690095.1	1268455	1
wInn	Drosophila innubila	GCA_021378375.1	1290587	1
wRec1	Drosophila recens	GCA_000742435.1	1126656	43
wCer2	Rhagoletis cerasi	GCA_011090435.1	1325568	11
wTro	Drosophila tropicalis	GCA_014129525.1	1215752	17
wBor	Drosophila borealis	GCA_014129615.1	1214204	39
wAra	Drosophila arawakana	GCA_014129655.1	1293235	17
wCin2USA1	Rhagoletis cingulata	GCA_017604245.1	1538351	1
wRec2	Drosophila recens	GCA_902643695.1	1098540	127
Wolbachia of Diachasma alloeum	Diachasma alloeum	GCA_902646845.1	1254800	120
Wolbachia of Sphyracephala brevicornis	Sphyracephala brevicornis	GCA_902647005.1	1235914	160
Wolbachia of Platycheirus albimanus	Platycheirus albimanus	GCA_947179415.1	1174337	6
Wolbachia of Protocalliphora azurea	Protocalliphora azurea	GCA_947251425.1	1434285	1
Wolbachia of Pheosia gnoma	Pheosia gnoma	GCA_947251565.1	1353731	1
Wolbachia of Coremacera marginata	Coremacera marginata	GCA_947251955.1	1387347	1

## Sheet: Table S5 dS Rates
Table S5: Evolutionary rates per synonymous site for Wolbachia and their Hosts
Source	Comparison	Mitochondrial changes/synonymous site	Nuclear dS (substitutions/synonymous site)	Wolbachia dS (substitutions/synonymous site)	Ks ratio Wolbachia:Mitochondria	Ks ratio Nuclear:Mitochondria	dS ratio Wolbachia:Nuclear	Estimated divergence time of hosts (MY)	Estimated divergence time of hosts (MY) Suvorov et al. 2022 Scheme A	Wolbachia mutation rate (synonymous substitutions/synonymous site/year)	Generations in a year (both Wolbachia and host)	Wolbachia mutation rate (synonymous substitutions/synonymous site/generation)	Host mutation rate (synonymous substitutions/synonymous site/year)	Host mutation rate (synonymous substitutions/synonymous site/generation)
This work	D. willistoni - D. paulistorum	0.749	0.129	0.00241	0.00321	0.173	0.0186	4.8	4.26	5.02083e-10	10	5.02083e-11	2.6875e-08	2.6875e-09
This work	D. tropicalis - D. willistoni	0.121	0.168	0.0006	0.00497	1.39	0.00357	5.5	5.1	1.09091e-10	10	1.09091e-11	3.05455e-08	3.05455e-09
This work	D. prosaltans - D. septentriosaltans	0.216	0.114	0.000784	0.00362	0.526	0.00688	-	-	-	-	-	-	-
This work	D. paulistorum - D. prosaltans	1.51	0.801	0.00221	0.00146	0.531	0.00276	20	17.35	1.105e-10	10	1.105e-11	4.005e-08	4.005e-09
This work	D. willistoni - D. prosaltans	1.72	0.8	0.00202	0.00117	0.464	0.00253	20	17.35	1.01e-10	10	1.01e-11	4e-08	4e-09
Conner et al. 2017	D. suzukii - D. subpulchrella	-	0.12	3e-05	-	-	0.00025	4.5	3.96	6.66667e-12	10	6.66667e-13	2.66667e-08	2.66667e-09
Raychoudhury et al. 2008	Nasonia giraulti - N. longicornis	0.4524	0.012	0.0037	0.0081786	0.0265252	0.308333	0.41		9.02439e-09	10	9.02439e-10	2.92683e-08	2.92683e-09
Gerth and Bleidorn 2016	Nomada leucophthalma - N. flava	-	0.0068	0.0001	-	-	0.0147059	0.25		4e-10	10	4e-11	2.72e-08	2.72e-09
Gerth and Bleidorn 2016	N. leucophthalma - N. panzeri	-	0.0058	0.0003	-	-	0.0517241	0.43		6.97674e-10	10	6.97674e-11	1.34884e-08	1.34884e-09
Gerth and Bleidorn 2016	N. flava - N. panzeri	-	0.0055	0.0003	-	-	0.0545455	0.43		6.97674e-10	10	6.97674e-11	1.27907e-08	1.27907e-09
Gerth and Bleidorn 2016	N. ferruginata - N. leucophthalma	-	0.0195	0.0025	-	-	0.128205	2.42		1.03306e-09	10	1.03306e-10	8.05785e-09	8.05785e-10
Gerth and Bleidorn 2016	N. ferruginata - N. flava	-	0.0192	0.0025	-	-	0.130208	2.42		1.03306e-09	10	1.03306e-10	7.93388e-09	7.93388e-10
Gerth and Bleidorn 2016	N. ferruginata - N. panzeri	-	0.0184	0.0027	-	-	0.146739	2.42		1.1157e-09	10	1.1157e-10	7.60331e-09	7.60331e-10
For D. tropicalis we use the SS line, for D. willistoni the APA8-2 line, for D. paulistorum the O11 line, for D. prosaltans the PE2 line and for D. septentriosaltans the PLR line.
Estimated divergence time for D. tropicalis - D. willistoni from Zanini et al., 2018.
Estimated divergence time for D. paulistorum - D. prosaltans and D. willistoni - D. prosaltans from Powell et al. 2003.
Estimated divergence time for Nasonia giraulti - Nasonia longicornis from Raychoudhury et al. 2008.
Estimated divergence time for N. ferruginata - N. panzeri and N. ferruginata - N. flava from Gerth and Bleidorn 2016.
Estimated divergence time for D. suzukii - D. subpulchrella from Conner et al. 2017
We have no estimate for divergence time between D. prosaltans - D. septentriosaltans

## Sheet: Table S6 MCMCTree
Table S6: Results of MCMCTree
Gamma parameters	Chain	Parameters	Posterior	95% Low	95% High	95HPD_low	95HPD_high	95HPDLength	Substitutions/Year	95% Low	95% High	Substitutions/Generation	Generations per year
a=1, b=156	Chain 1	mu (Substitutions/100 MY)	0.0026	0.0015	0.0042	0.0014	0.004	0.0026	2.6e-11	1.5e-11	4.2e-11	2.6e-12	10
		Root age (100 MY)	0.1879	0.1494	0.2079	0.1538	0.2099	0.0561
		lnL	53.8121	43.983	61.836	44.473	62.162	17.689
	Chain 2	mu (Substitutions/100 MY)	0.0027	0.0016	0.0042	0.0014	0.004	0.0025	2.7e-11	1.6e-11	4.2e-11	2.7e-12
		Root age (100 MY)	0.1878	0.1494	0.2079	0.1531	0.2093	0.0562
		lnL	23.0585	13.223	31.093	14.201	31.829	17.628
a=5, b=156	Chain 1	mu (Substitutions/100 MY)	0.0034	0.0019	0.006	0.0017	0.0055	0.0038	3.4e-11	1.9e-11	6e-11	3.4e-12
		Root age (100 MY)	0.1833	0.1447	0.2073	0.1473	0.2089	0.0616
		lnL	224.252	214.444	232.161	215.036	232.549	17.513
	Chain 2	mu (Substitutions/100 MY)	0.0035	0.002	0.006	0.0018	0.0055	0.0037	3.5e-11	2e-11	6e-11	3.5e-12
		Root age (100 MY)	0.184	0.1452	0.2073	0.1483	0.209	0.0607
		lnL	96.2937	86.458	104.328	86.937	104.634	17.697
a=10, b=156	Chain 1	mu (Substitutions/100 MY)	0.0068	0.0029	0.017	0.0023	0.0144	0.0121	6.8e-11	2.9e-11	1.7e-10	6.8e-12
		Root age (100 MY)	0.1764	0.1425	0.2065	0.143	0.2069	0.0639
		lnL	130.293	120.5	138.128	121.401	138.648	17.247
	Chain 2	mu (Substitutions/100 MY)	0.0068	0.0029	0.0178	0.0023	0.0146	0.0123	6.8e-11	2.9e-11	1.78e-10	6.8e-12
		Root age (100 MY)	0.1766	0.1426	0.2064	0.1431	0.2068	0.0637
		lnL	85.6329	75.887	93.49	76.609	94.041	17.432
1 Time Unit = 100 Million Years.

## Sheet: Table S7 IS4 and Undecim copy n
Table S7: Coverage and Copy Number Estimates for the Undecim Cluster and IS4 elements
	Coverage					Copy number
Wolbachia strains	Non-repeated	Non-repeated SD	Non-repeated SD/Mean	IS4	Undecim	IS4	Undecim
wPauO11	324.194	29.7395	0.0917337	31851.7	637.171	98.2489	1.9654
wPauFG103	119.066	36.1194	0.303356	12701.1	140.718	106.673	1.18185
wPauFG111	116.818	14.1049	0.120743	11112.7	227.036	95.1283	1.9435
wPauFG295	180.323	50.1667	0.278205	19044.2	232.88	105.612	1.29146
wPauPOA1	366.062	36.7432	0.100374	34862.6	695.622	95.2369	1.90028
wPauRP	57.1811	18.7882	0.328574	7084.87	77.632	123.902	1.35765
wPauTP37	1053.14	108.412	0.102942	100467	2022.32	95.3976	1.92028
Copy number for IS4 and Undecim is calculated as the respective coverage divided by
coverage of non-repeated areas in each genome.

## Sheet: Table S8 IS4 differences in wPa
Table S8: Differences in IS4 element insertions between wPau Strains according to position in wPauO11
Position in wPauO11	wPauO11	wPauFG103	wPauFG111	wPauFG295	wPauPOA1	wPauRP	wPauTP37
177,730-180,560	+	-	-	-	+	+	+
218,860-219,780	-	-	-	-	+	+	-
306,730-307,580	-	-	-	-	-	-	+
514,240-516,120	+	-	-	-	-	-	-
564,110-566,470	+	+	+	+	-	-	-
1,144,130-1,144,790	-	+	+	+	-	-	-
1,211,570-1,212,340	-	+	+	+	-	-	-
"+": Presence of IS4 element
"-": Absense of IS4 element

## Sheet: Table S9 Conserved IS4 in wAu-l
Table S9: Genomic start and end positions of shared IS4 elements across wAu-likes, wMel and wCin2USA1
	Shared IS4 elements
Wolbachia Strains	IS4_1	IS4_2	IS4_5	IS4_6
wInn	50141..51865	111440..112870	557997..558000	862104..863031
wAu	47226..50020	116936..118373	-	940496..941421
wWilP98	47197..49991	104669..106106	-	940494..941419
wPauO11	173514..174760	123480..124807	391243..392675	844325..845753
wPro	48767..50146	108072..109400	329721..331152	1014822..1015745
wMel	47226..50020	107792..109229	548016..549449	864380..865304
wCin2Usa1	985821..987545	308054..309458	?	700798..701718
?: Multiple hits to IS4 elements

## Sheet: Table S10 IS4 insertion rates
Table S10: Estimates of IS4 element insertion rates
	Branches
	Background branches	Branch to wPau	wPau branches
Branch length (✕1e-06 substitutions/site)	3348	84	713
IS4 Insertions	22	7	88
Rate (IS4 insertions/substitutions/site)	6571.09	83333.3	123422
Rate/Background rate	1	12.6818	18.7826
Branches are shown in Figure S6. Background branches are in black, the branch to wPau is
green and the wPau branches are blue.

[truncated: 3 more sheets: Table S11 Unique Orthogroup Abs, Table S12 Unique Orthogroup Pre, Table S13 Annotation of Prophag]
